# Supplementary material for: Antimicrobial Resistance Pilot Surveillance of Pigs and Chickens in Vietnam, 2017–2019
Source: Front Vet Sci. 2021 Jul 8;8:618497. doi: 10.3389/fvets.2021.618497 (PMC8298034; doi:10.3389/fvets.2021.618497)
Supplement: Supplementary file 1 [file Table_1.XLSX]

## Sheet: Suppl.2 Resistance by classes
E. coli	Pig						Chicken
	Total (n=521)	Round1 (n=175)	Round2 (n=170)	Round3 (n=173)	North (n=225)	South (n=298)	Total (n=517)	Round1 (n=170)	Round2 (n=175)	Round3 (n=174)	North (n=225)	South (n=294)
Any class	98.28	98.86	97.71	98.27	98.22	98.32	99.23	100	98.86	98.85	99.11	99.32
Beta-Lactam	82.79	89.71	81.14	77.46	84.89	81.21	91.33	92.35	94.29	87.36	88.89	93.2
Cephalosporin	18.36	15.43	31.43	8.09	23.56	14.43	27.36	21.18	29.71	31.03	31.56	24.15
Aminoglycoside	76.86	84	69.14	77.46	78.22	75.84	79.96	84.71	80	75.29	78.67	80.95
Tetracycline	82.98	93.71	76	79.19	84.89	81.54	88.82	95.29	88	83.33	88	89.46
Phenicol	76.67	82.29	68.57	79.19	74.22	78.52	86.9	84.71	90.29	85.63	84	89.12
Quinolones	47.04	54.29	49.14	35.57	51.56	43.62	58.96	63.53	58.86	54.6	60.44	57.82
Macrolides	17.78	21.14	18.86	13.29	16.44	18.79	18.3	28.82	15.43	10.92	19.11	17.69
Sulfamids	90.44	91.43	88.57	91.33	92	89.26	96.15	94.71	97.14	96.55	96	96.26
Carbapenems	1.34	1.14	2.86	0	3.11	0	1.54	3.53	1.14	0	0.89	2.04
Polymyxin	10.9	13.71	12	6.94	13.33	9.06	10.6	16.47	10.86	4.6	15.56	6.8
ESBL	9.4	5.71	10.98	11.56	8.97	9.73	18.57	7.65	20.57	27.33	19.56	17.81
MDR	93.12	96	90.29	93.06	93.33	92.95	95.18	94.71	96	94.83	94.67	95.58
NTS	Pig						Chicken
	Total (n=136)	Round1 (n=37)	Round2 (n=49)	Round3 (n=50)	North (n=58)	South (n=78)	Total (n=80)	Round1 (n=27)	Round2 (n=31)	Round3 (n=22)	North (n=31)	South (n=49)
Any class	95.59	97.3	100	90	94.83	96.15		100	100	90.91	93.55	100
Beta-Lactam	80.15	83.78	83.67	74	75.86	83.33	95	100	96.77	86.36	90.32	97.96
Cephalosporin	8.09	0	12.24	10	12.07	5.13	50	18.52	93.55	27.27	48.39	51.02
Aminoglycoside	32.35	54.05	20.41	28	41.38	25.64	65	66.67	90.32	27.27	74.19	59.18
Tetracycline	77.94	81.08	95.92	58	72.41	82.05	86.25	81.48	96.77	77.27	80.65	89.8
Phenicol	68.38	62.16	89.8	52	62.07	73.08	87.5	85.19	96.77	77.27	77.42	93.88
Quinolones	36.03	18.92	36.73	48	17.24	50	57.5	33.33	93.55	36.36	51.61	61.22
Macrolides	12.5	27.03	8.16	6	17.24	8.97	26.25	33.33	29.03	13.64	35.48	20.41
Sulfamids	88.24	91.89	87.76	86	86.21	89.74	92.5	92.59	96.77	86.36	90.32	93.88
Carbapenems	0	0	0	0	0	0	0	0	0	0	0	0
Polymyxin	8.82	21.62	4.08	4	10.34	7.69	12.5	25.93	6.45	4.55	16.13	10.2
ESBL	7.41	0	14.29	6.12	13.79	2.6	38.75	11.11	87.1	4.55	38.71	38.78
MDR	86.03	91.89	89.8	78	77.59	92.31	95	100	96.77	86.36	90.32	97.96
